# Supplementary material for: A New Benzothiadiazole Derivative with Systemic Acquired Resistance Activity in the Protection of Zucchini (Cucurbita pepo convar. giromontiina) against Viral and Fungal Pathogens
Source: Plants (Basel). 2022 Dec 22;12(1):43. doi: 10.3390/plants12010043 (PMC9823545; doi:10.3390/plants12010043)
Supplement: Supplementary file 1 [file plants-12-00043-s001.zip]

Archive with 1 entries (1 files):
- plants-2041181-supplementary.pdf
